# Supplementary material for: The influence of the antithymocyte globulin dose on clinical outcomes of patients undergoing kidney retransplantation
Source: PLoS One. 2021 May 12;16(5):e0251384. doi: 10.1371/journal.pone.0251384 (PMC8115839; doi:10.1371/journal.pone.0251384)
Supplement: S3 Appendix — (XLSX) [file pone.0251384.s009.xlsx]

## Sheet: Plan1
PATIENT NUMBER	ERA	AGE	SEX	RACE	CKD ETIOLOGY	PREVIOUS DONOR TYPE	CURRENT KIDNEY TRANSPLANT	PRIORITY CRITERION	VIRAL SEROLOGY	TIME ON DIALYSIS	RENAL REPLACEMENT THERAPY	CPRA CI	CPRA CII	DECEASED DONOR	ECD CRITERIA	KDPI	KDRI	DONOR AGE	DONOR SEX	DONOR RACE	DONOR CAUSE OF DEATH	DONOR INITIAL CREATININE	DONOR FINAL CREATININE	DONOR DIABETES	DONOR HYPERTENSION	DONOR CARDIAC ARREST	DONOR USE OF VASOACTIVE DRUG	DONOR INFECTION	HLA A MM	HLA B MM	HLA DR MM	CIT	DGF	DGF_DAYS	HOSPITALIZATION DURATION	NUMBER OF ATG DOSES	TOTAL ATG DOSAGE	TAC	MPS	AZA	EVR	CSA	TAC_1M	TAC_3M	TAC_6M	TAC_12M	PRED_1M	PRED_3M	PRED_6M
1	1	58	1	2	3	1	2	1	2	120	1	71	0	1	0	38	0.89	41	1	2	1	1.1	0.64	0	0	1	1	1	2	1	2	34	0	0	27	5	4.93	1	1	0	0	0	16	7.7	6.4	6.5	20	10	5
2	1	24	1	1	6	1	2	0	0	60	1	42	49	1	0	35	0.87	30	1	1	3	0.8	1.6	0	0	0	1	0	2	0	0	18	0	0	5	5	5	1	1	0	0	0	11	4.4	7.5	6.8	20	12.5	5
3	1	36	1	3	6	1	2	1	0	48	1	46	0	1	0	4	0.62	19	1	1	3	0.8	0.73	0	0	0	1	0	2	2	1	21	1	10	16	5	6.89	1	1	0	0	0	14.7	8	4.2	3.8	20	10	5
4	1	39	0	1	3	0	2	0	0	72	1	0	0	1	0	45	0.95	38	1	1	2		2.51	0	0	0	1	0	1	2	0	25	1	100	100	5	5	1	1	0	0	0	23.6				20	30
5	1	42	1	1	3	1	2	1	0	60	1	0	0	1	0	59	1.08	57	0	1	2	0.6	0.4	0	0	0	1	1	2	2	2	18	1	64	75	5	3.45	1	1	0	0	0	4	5.5			20	5
6	1	48	0	3	7	1	2	1	0	63	1	98	37	1	0	1	0.56	18	1	1	3	1	0.7	0	0	1	1	1	1	1	0	20	0	0	5	5	5.31	1	1	0	0	0	6.8	7.5	6.2	5.9	20	7.5	5
7	1	31	1	1	6	0	2	0	2	48	1	0	51	1	0	69	1.21	56	1	1	3		1.29	0	0	0	1	1	1	0	0	37	1	9	17	5	5.3	1	1	0	0	0	5.9	7.5	5.1	4.6	10	10	10
8	1	36	0	1	1	1	2	0	0	24	1	51	63	0				56	1	1									0	1	1		0	0	6	5	4.51	1	1	0	0	0	13.2	7.4	8.7	6.2	20	10	5
9	1	22	1	1	4	1	2	1	0	96	1	51	31	1	0	53	1.02	40	0	1	2	0.5	0.59	0	1	0	1	1	2	1	2	20	0	0	6	5	3.73	1	1	0	0	0	8.2	4.8	7.2	5	20	5	5
10	1	25	1	1	6	0	2	1	0	80	3	90	0	1	0	66	1.17	53	0	1	2	0.5	0.93	0	0	0	1	0	2	0	0	22	1	13	24	5	4.64	1	1	0	0	0	6	6.9	4.4	5.9	20	5	10
11	1	37	0	3	3	1	2	0	0	72	1	86	46	1	1	70	1.21	51	0	3	2	0.7	0.7	0	1	0	1	1	1	1	0	22	0	0	7	5	4.5	1	1	0	0	0	15.7	15.1	3.4	6.2
12	1	44	0	1	3	0	2	1	0	48	1	79	76	1	0	55	1.04	44	0	1	2	1.4	1.1	0	0	0	1	0	0	2	1	20	1	9	10	5	5.56	1	1	0	0	0	6.8	9.1	6.5	6.5	20	10	5
13	1	51	1	2	7	0	2	0	0	120	1	0	67	1	0	65	1.16	45	0	1	2	1.5	0.98	0	1	0	1	0	1	0	0	22	1	2	10	5	4.68	1	1	0	0	0	9	6.2	8.1	5	15	5	5
14	1	36	0	3	3	1	2	0	0	96	1	91	85	1	0	84	1.44	59	1	1	3	0.5	0.93	0	1	0	1	1	1	0	0	24	0	0	14	5	6.04	1	1	0	0	0	4.9	8.6	14.7	1.18	10	5	5
15	1	43	1	3	1	0	2	0	0	30	1	44	22	1	1	91	1.62	57	1	2	2	0.9	3	0	1	0	1	0	1	0	0	19	1	7	36	5	6.52	1	1	0	0	0	8	6.8	9.4	6	10	5	5
16	1	47	0	1	1	0	2	0	0	19	1	4	0	1	0	74	1.27	48	0	1	2	0.8	1.7	0	0	0	1	0	2	1	0	24	0	0	6	5	5	1	1	0	0	0	12.6	8.2	4.7	8.5	20	5	5
17	1	27	0	1	7	0	2	0	0	42	1	93	65	0				49	0	1									1	1	0		0	0	5	5	5.13	1	1	0	0	0	11.6	14.5	9.6	11.6	20	5	5
18	1	63	1	1	6	0	2	0	0	30	1	84	84	1	0	28	0.82	33	1	1	3	2.5	3.2	0	0	0	1	0	1	1	0	26	1	10	22	5	4.59	1	1	0	0	0	13.5	7.9	9.2	11.1	20	15	10
19	1	40	0	1	4	1	2	1	0	20	1	0	0	1	0	17	0.73	27	1	3	3	3.1	1.7	0	0	0	1	0	2	2	2	29	1	11	17	5	5.59	1	1	0	0	0	12.2	8.1	11	5.2	30	10	10
20	1	38	1	3	7	1	2	0	0	96	1	73	0	1	0	35	0.87	41	1	1	2	0.9	0.7	0	0	0	0	0	1	1	0	15	0	0	7	5	7.32	1	1	0	0	0	9.8	7.5	6.7	3.9	20	5	5
21	1	39	0	1	3	0	2	0	0	51	1	9	65	1	1	93	1.68	64	1	1	2	1.7	1.1	0	1	0	1	1	1	1	0	23			124	5	4.59	1	1	0	0	0	7.3				10
22	1	36	0	2	1	1	2	0	0	48	1	97	0	1	0	28	0.81	32	1	1	3	0.8	2.9	0	0	0	1	1	0	2	2	23	1	5	10	5	3.57	1	1	0	0	0	9.1	5.5	9.7	10.7	30	20	5
23	1	43	0	2	3	0	2	0	0	144	3	96	27	1	0	58	1.07	10	0	2	4	0.4	0.88	0	0	1	1	1	0	0	0	23	0	0	6	5	5.81	1	1	0	0	0	15.1	9.2	9.5	5.3	10	10	5
24	1	23	1	2	7	1	2	1	0	132	1	99	9	1	0	91	1.61	48	0	2	2	0.6	1.28	0	1	1	1	0	0	1	1	27	1	6	16	4	5.68	1	1	0	0	0
25	1	40	0	1	7	1	3	0	0	42	2	19	21	1	0	25	0.79	24	0	1	2		0.65	0	0	0	0	0	0	0	0	17	0	0	8	5	3.77	1	1	0	0	0	7.5	8.6	8.6	8.6
26	1	50	0	1	7	0	2	0	0	63	1	72	69	1	0	20	0.75	29	1	1	3	1.6	1.8	0	0	0	1	0	0	0	0	21	1	16	29	5	3.9	1	1	0	0	0	9	10.3	7.8	10.7	20	5	5
27	1	34	1	1	7	0	2	0	0	17	1	2	69	0				62	1	1									1	1	0		0	0	6	5	5.6	1	1	0	0	0	9.8			17.1
28	1	48	1	3	3	0	2	0	0	12	1	26	0	1	1	85	1.45	54	1	3	2	1.3	1.5	0	1	0	1	0	1	0	0	25	0	0	7	5	5.6	1	1	0	0	0	13.8	16.4	11.8	11.6
29	1	46	0	1	7	1	3	0	0	144	3	89	26	1	0	9	0.68	40	1	1	3	1.6	0.1	0	0	1	1	0	2	1	0	23	1	10	14	5	6.35	1	1	0	0	0	12.6	9.5	6.5	4.5	20	15	10
30	1	46	0	1	6	0	2	0	0	12	1	34	0	0				39	1	1									2	1	1		0	0	7	5	5.2	1	1	0	0	0	5.6	6.9	5.9	5.8	25	5	5
31	1	50	1	3	1	1	2	0	0	36	1	0	0	1	1	93	1.67	51	1	2	2	0.8	1.33	1	1	0	1	1	2	0	0	16	0	0	8	5	6.12	1	1	0	0	0	18.2	9.3	7.9	8.4	20	5	5
32	1	29	1	3	3	1	2	1	0	108	1	94	100	1	1	66	1.17	54	1	3	2	0.9	0.81	0	1	0	1	0	1	1	0	19	1	14	18	5	5	1	1	0	0	0	8.6	8.4	8.3	5.5	15	5	5
33	1	49	1	3	1	1	2	0	0	60	1	49	0	1	0	59	1.09	50	0	1	2	0.4	0.7	0	0	0	1	0	2	1	0	16	0	0	6	5	4.9	1	1	0	0	0	5.5	5.4	13.4	3.5	15	5	5
34	1	45	0	1	4	0	2	0	0	120	3	43	0	1	0	19	0.75	21	1	1	1	2.6	4.6	0	0	1	1	0	2	1	0	19	1	10	15	6	7.39	1	1	0	0	0	9.5	7.3	13.6	6.3	20	5	5
35	1	47	1	1	3	0	2	0	0	108	1	62	78	1	1	80	1.36	55	0	1	2	0.7	0.97	0	1	0	1	1	1	1	0	27	1	14	0	5	7.07	1	1	0	0	0	5.8	10	8.7	8.2	10	15	5
36	1	42	1	1	3	1	2	0	0	180	1	89	0	1	1	70	1.21	51	1	3	2		0.69	0	1	0	1	0	0	0	0	17	0	0	26	5	6.25	0	1	0	0	1					15
37	1	41	0	1	7	1	2	0	0	168	1	56	63	1	0	23	0.77	26	1	1	5	0.83	1.04	0	0	0	1	1	0	1	0	25	0	0	7	5	8.01	1	1	0	0	0	9.8	7.9	4.8	14.1	15	5	5
38	1	42	1	1	7	0	2	0	0	50	1	0	0	1	0	77	1.31	53	1	1	3		3.7	1	0	0	0	0	1	1	0	31	1	3	15	6	8.15	1	1	0	0	0	9.5	12.3	6.9	7.9
39	1	39	1	3	3	0	2	0	0	48	1	0	0	1	1	95	1.79	61	0	3	2	1	1.1	0	1	0	1	0	2	1	0	23	1	14	26	5	7.18	1	1	0	0	0	4.7	3.7	7	5.9	20	10	5
40	1	31	0	1	7	0	2	0	0	60	1	61	0	1	0	70	1.22	40	0	3	2		1.2	0	0	1	1	0	2	1	0	22	0	0	10	5	8.33	1	1	0	0	0	12.4	6.4	12.6	7.2	20	10	5
41	1	63	1	1	2	1	2	0	0	95	1	92	6	1	0	61	1.12	41	0	1	2	1.04	0.7	1	0	1	1	0	1	1	0	21	0	0	7	3	3.21	1	1	0	0	0	12.8	11.1	16.1	7.6	15	5	5
42	1	43	1	1	3	0	2	0	0	12	1	24	93	1	1	73	1.26	52	1	2	2	0.7	1.9	0	0	0	1	1	0	2	0	25	1	10	18	5	6.14	1	1	0	0	0	12.1	8.7	12.6	7.7	20	10	5
43	1	44	0	2	7	1	2	0	0	84	3	77	80	1	0	20	0.75	33	1	1	4	0.9	1.1	0	0	0	0	1	2	1	0	21	0	0	8	5	8.1	1	1	0	0	0	13.7	10.1	9.2	9.3	25	5	5
44	1	50	0	3	1	0	2	0	0	72	2	48	0	1	0	63	1.13	47	0	1	2	1.2	1.1	0	0	0	1	1	2	1	0	25	1	4	13	5	6.07	1	1	0	0	0	13.1	7.7	6.9		30	10	20
45	1	35	1	1	7		2	0	0	35	1	86	8	1	0	52	1.02	36	1	3	3	1.16	1.6	0	0	0	1	0	1	1	0	25	0	0	6	5	5.76	1	1	0	0	0	12.9	7.8	6.2	6.9	5	5	5
46	1	52	1	1	7	0	2	0	0	39	1	96	0	1	1	69	1.2	51	0	1	2	0.6	0.84	0	1	0	1	1	1	0	0	14	0	0	10	5	5.25	1	1	0	0	0	4.8	16.7	11.7	8.3	10	5	5
47	1	21	1	2	6	0	2	0	0	41	1	74	0	1	0	13	0.7	18	1	1	3		1	0	0	0	1	0	0	0	0	13	1	4	8	5	4.16	1	1	0	0	0	13.7	6.7	9.4	5	10	5	5
48	1	32	1	1	6	0	2	0	1	14	1	72	77	1	0	87	1.52	48	1	3	2		2.2	1	1	0	0	1	1	0	0	26	1	5	10	4	4.05	1	1	0	0	0	14.5	7	15.6	12.7	10	5	5
49	1	62	1	2	7	1	2	0	0	30	1	52	0	1	0	41	0.92	31	1	2	3	1.68	1.94	0	0	1	1	1	2	2	0	18	1	21	21	2	1.63	1	1	0	0	0
50	1	56	1	3	2	1	2	0	0	24	1	90	1	1	0	43	0.93	39	1	1	2	0.8	1.1	0	0	0	0	0	1	0	0	23	0	0	7	5	5	1	1	0	0	0	11.1	5.9	9	5.3	15	10	5
51	1	67	1	1	1	0	2	0	0	48	1	71	60	1	0	17	0.73	19	1	1	3		4.81	0	0	0	1	1	1	0	1	21	1	23	29	5	5.28	1	1	0	0	0	7	6.1			15	5
52	1	48	0	2	1	0	2	0	2	144	1	0	0	1	1	93	1.69	56	1	1	2	1	2.66	1	1	0	1	0	1	1	0	18	1	8	34	5	7.5	1	1	0	0	0	8.6	3.3	3.8	5.4	10	5	5
53	1	50	1	1	3	1	2	0	0	40	1	0	48	1	1	67	1.18	53	1	1	2	0.9	1.9	0	0	0	1	0	1	1	0	25	1	15	19	4	6.15	1	1	0	0	0	5.9	8.4	4.9	9	10	5	5
54	1	31	1	3	3	0	2	0	0	94	1	14	0	1	1	82	1.4	51	0	3	2		2.2	0	0	0	1	0	2	2	1	29	1	15	40	4	5.88	1	1	0	0	0	9	6.3	12.7	5.9	30	30	30
55	1	26	1	3	4	1	2	1	0	8	1	0	17	1	0	26	0.8	30	1	1	3	1	2.39	0	0	0	1	0	2	2	1	20	1	9	36	5	5.15	1	1	0	0	0	11.1	14.5	10.4	9.1	10	5	5
56	1	36	0	1	3	0	2	0	0	42	1	100	73	1	0	23	0.78	31	1	3	3	1.02	2.93	0	0	0	1	1	0	0	0	25	1	14	25	5	5.94	1	1	0	0	0	8.4	5.2	5.7	6.7	15	7.5	5
57	1	33	0	3	3	1	2	1	0	54	1	77	0	1	0	4	0.62	18	1	3	3	1	1	0	0	0	1	1	1	1	2	20	0	0	42	5	4.41	1	1	0	0	0	5.3	12.7	5.3	6.5	20	5	5
58	1	36	0	1	4	0	2	0	0	196	1	79	50	1	0	32	0.85	34	1	3	3	1.2	1.4	0	0	0	1	0	0	1	0	21	1	13	24	5	4.79	1	1	0	0	0	7.2	15.3	9.3	9.2	15	5	5
59	1	49	1	3	1	1	2	0	0	72	1	0	0	1	1	84	1.43	55	1	3	2	0.6	2	0	0	0	1	0	0	0	0	26	0	0	7	2	3.17	1	1	0	0	0	4.8	3.7	8.2	7.9	10	5	5
60	1	41	0	3	3	1	2	0	2	210	3	22	100	1	1	62	1.13	58	1	1	2	0.4	0.6	0	0	0	1	1	1	1	0	19	1	7	11	5	9.3	1	1	0	0	0	8.3	8.6			20
61	1	47	1	2	7	1	2	0	0	180	1	73	37	1	0	83	1.41	56	1	2	3	0.5	1.4	0	0	0	1	1	1	1	0	24	0	0	7	5	8.92	1	1	0	0	0	12.5	7.8	9.6	10	10	5	5
62	1	44	1	2	7	0	2	0	0	108	1	39	0	1	0	63	1.13	45	0	1	2	0.7	0.6	0	1	0	1	0	0	1	0	16	0	0	5	1	3.08	1	0	0	1	0	7.1	5.2	5.9	3.6	15	5	5
63	1	48	1	3	7	1	2	0	0	34	1	0	0	1	0	75	1.29	44	1	2	2	1	0.9	0	1	0	1	0	1	2	0	17	1	16	24	1	3.04	1	0	0	1	0	8.6	4.9	9.4	6.2	20	5	5
64	1	21	0	1	3	1	2	0	0	48	1	0	0	1	0	44	0.94	30	1	3	2		1.7	0	1	0	1	1	1	0	0	21	1	5	14	4	5.61	1	1	0	0	0	9.5	7.5	2.9	8.5	15	5	5
65	1	40	0	2	3	0	2	0	0	170	3	47	38	1	0	52	1.02	45	1	1	2	1	3.32	0	0	0	0	0	0	1	0	29	1	7	25	5	8.09	1	1	0	0	0	11.8	4.6	5.1	9.4	10	5	5
66	1	31	1	3	7	0	2	0	0	48	1	7	0	0				28	0	3									1	1	1		0	0	14	5	5.95	1	1	0	0	0	13.9	8.2	3.6	6.4
67	1	44	0	3	7	1	2	0	0	82	1	71	54	1	0	22	0.77	31	1	1	3		1.8	0	0	0	1	1	0	0	0	30	1	6	14	5	4.28	1	1	0	0	0	14.5	7.4	10.2	7.2	20	5	5
68	1	58	1	3	3	0	2	0	2	103	3	0	0	1	1	95	1.78	65	0	3	2		1.6	0	0	0	1	1	2	1	0	42	1	55	56	6	9.83	1	1	0	0	0	8.1				20
69	1	18	0	3	7	1	2	0	0	38	3	0	71	1	0	26	0.8	25	1	1	3	1.5	1.9	0	0	0	0	0	2	2	1	32	0	0	11	5	8.8	1	1	0	0	0	10.2	11.4	8.5	10.9	20	5	5
70	1	60	0	3	1	0	2	0	0	144	1	97	97	1	0	65	1.15	44	1	3	3	0.8	1.9	0	1	0	1	0	0	1	0	36	1	3	7	5	5.59	1	1	0	0	0	8.5	11.1			5	5
71	1	40	1	3	7	0	2	0	0	176	1	24	86	1	0	59	1.09	43	1	2	3	0.62	1.4	0	0	1	1	0	1	1	0	22	1	4	7	4	4.21	1	1	0	0	0	9.2	11.6	9.7	11.7	10	10	5
72	1	64	1	2	3	0	2	0	2	124	1	89	100	1	0	19	0.74	32	1	3	3	0.8	0.8	0	0	0	0	1	1	2	1	24	0	0	7	5	5.71	1	1	0	0	0	6	7.4	7.4	7	20	10	5
73	1	49	1	3	3	0	2	0	0	135	1	68	86	1	0	60	1.09	58	1	1	5	1.63	0.7	0	0	0	1	1	1	1	0	22	1	4	11	5	4.42	1	1	0	0	0	9.7	10.7	7.4	8.8	5	5	5
74	1	29	0	1	5	1	2	0	0	42	1	72	23	1	0	75	1.29	49	1	1	2	1.1	2.3	0	1	0	1	0	0	0	0	19	1	8	13	5	10.52	1	1	0	0	0	8.5	9.6	8.4	6.8	10	5	5
75	1	34	1	3	7	1	2	0	0	56	1	100	84	1	0	40	0.9	15	1	1	3	1.17	1.26	0	0	1	1	0	0	0	0	22	0	0	43	5	4.66	1	1	0	0	0	13.5	9.8	7	7.3	5	5	5
76	1	34	0	2	3	0	3	0	0	30	3	14	68	1	0	72	1.24	40	0	1	2	1.3	1.39	0	1	0	1	0	1	2	0	28	1	4	10	5	6.12	1	1	0	0	0	13.2	17.2	1.07	7.8	15	5	5
77	1	33	0	1	7	0	2	0	0	120	1	99	100	1	0	6	0.64	24	1	3	3	1.01	0.6	0	0	0	1	1	0	1	1	21	1	12	19	5	8.6	1	1	0	0	0	12.4	8.1	8.6	10.7	10	5	5
78	1	58	0	1	7	0	2	0	0	168	1	75	50	1	0	58	1.07	52	0	3	2		0.23	0	0	0	1	1	0	1	1	13	0	0	8	5	5	1	1	0	0	0	7.7	10.8	8.1	10.9	15	5	5
79	1	36	1	1	3	1	2	0	0	9	1	66	70	1	0	42	0.93	30	1	1	2	1.37	5.5	0	0	0	1	1	2	1	0	20	1	5	12	5	5.81	1	1	0	0	0	8.8	13.4	9.9	7.5	15	5	5
80	1	49	1	3	7	0	2	0	0	9	3	0	0	1	1	89	1.55	61	1	1	2	1.2	0.9	0	1	0	1	1	0	0	0	15	1	5	9	4	1.33	1	1	0	0	0	13.1	6.7	6.5	8.2
81	1	52	1	1	3	0	2	0	0	69	1	2	22	1	1	87	1.5	52	0	1	2	1.7	1.63	0	1	1	1	0	1	1	0	23	1	5	14	4	5.7	1	1	0	0	0	7.7	4.4	7.9	5
82	1	27	0	3	3	0	2	0	0	9	1	100	14	1	0	46	0.96	12	0	1	1	0.71	1	0	0	1	1	0	0	0	0	26	0	0	10	5	4.76	1	1	0	0	0	7	4.8	7.2	7.7	30	5	5
83	1	38	0	1	7	0	2	0	0	37	1	0	50	1	0	82	1.39	53	0	3	2	0.8	1.4	0	0	1	1	0	0	2	0	22	0	0	7	5	3.43	1	1	0	0	0	7.7	8.1	6.9	11	15	5	5
84	1	36	1	3	7	1	2	0	2	129	1	79	91	1	1	85	1.45	56	0	3	2		0.6	0	1	0	1	0	1	1	0	23	1	4	8	5	7.54	1	1	0	0	0	10.4	9.9	6.9	15.1	15	5	5
85	1	30	0	1	4	1	2	0	0	197	3	96	26	1	0	60	1.09	13	1	1	2	1	2.42	0	0	1	1	1	0	0	0	30	1	12	18	5	5.37	1	1	0	0	0	9.3	9.5	12.5	14.7	20	10	5
86	1	35	0	3	7	0	2	0	0	108	1	92	22	1	1	82	1.4	60	0	1	2	0.5	0.4	0	1	0	1	1	0	0	0	27	0	0	7	5	5.14	1	1	0	0	0	10.8	7	7.4	9	20	5	5
87	1	40	1	2	7	1	2	0	0	144	1	94	0	1	0	90	1.58	48	1	2	2	7.2	3.2	0	1	1	1	1	0	0	0	25	1	8	13	5	2.58	1	1	0	0	0	11.9	9.8	6.8	6.5	20	10	5
88	1	42	1	3	3	0	2	0	0	120	1	0	0	1	1	98	2.06	67	1	1	2	1.6	1.77	0	1	0	1	0	1	1	0	33	1	8	16	5	8.92	1	1	0	0	0	5.7	6.6	8.3	5.4	15	5	5
89	2	37	0	1	3	1	2	0	0	132	1	99	55	1	0	68	1.19	56	0	1	3	0.89	0.48	0	1	0	1	1	1	1	0	22	1	4	10	1	2.94	1	1	0	0	0	9.6	8	10.8	10.6	15	5	5
90	2	38	0	1	4	0	2	0	0	5	1	0	0	0				34	1	1									1	2	1		0	0	23	1	2.98	1	1	0	0	0	18.3	7.7	9.8	8.6
91	2	41	0	3	3	0	2	0	0	82	1	95	65	1	0	34	0.86	40	0	1	2	0.5	0.4	0	0	1	1	1	0	0	0	24	1	15	23	1	3.48	1	1	0	0	0	16.3	7.9	7.5	11.2	20	15	10
92	2	27	1	1	3	0	3	0	0	58	3	0	0	1	0	78	1.33	42	1	2	3	0.6	6.9	0	0	0	1	1	1	0	0	26	1	19	25	1	3.14	1	1	0	0	0	12.2	16.6	18.4	10.5
93	2	39	1	3	7	1	2	0	0	48	1	49	0	1	0	56	1.06	52	0	3	3	0.61	0.72	0	0	0	1	0	1	1	0	24	1	8	15	1	2.96	1	1	0	0	0	8.1	11.1	5.7	9.7	5	5	5
94	2	58	0	3	3	1	2	0	0	96	1	51	100	1	1	74	1.27	54	1	3	3	0.7	2	0	1	0	1	1	0	0	1	30	1	12	107	1	3.13	1	1	0	0	0	10.5				20
95	2	20	1	2	7	1	2	0	0	34	1	48	47	1	0	77	1.32	45	0	1	2	1.3	2.4	0	1	0	1	1	1	2	0	14	1	2	18	1	3.27	1	1	0	0	0	11.5	12.8	9.2	12.5	15	5	5
96	2	26	1	3	1	1	2	0	0	125	1	89	0	1	1	91	1.62	52	0	2	2	0.7	3	0	0	0	1	0	1	0	0	23	1	4	7	1	3.01	1	1	0	0	0	8.9	9.5	8.5	7.7	15	5	5
97	2	27	1	3	4	0	2	0	0	17	1	0	98	1	0	47	0.97	18	0	3	2	0.7	0.7	0	0	0	1	1	1	2	0	27	0	0	11	1	3.3	1	1	0	0	0	29.2	6.5	23.4	3	20	5	5
98	2	47	0	1	5	0	2	0	0	84	1	0	0	1	0	58	1.07	57	0	1	2	1	0.36	0	0	0	1	1	2	1	0	25	0	0	16	1	2.83	1	1	0	0	0	8	9.3	14.7	8.7	15	5	5
99	2	28	1	1	7	0	2	0	0	36	1	19	74	1	0	20	0.76	25	1	1	2	1.9	0.9	0	0	0	1	0	2	2	1	17	0	0	6	1	2.94	1	1	0	0	0	17.8	13.7	7.6	11.9	20	5	5
100	2	55	1	2	7	0	2	0	0	17	1	0	0	0				54	0	3									2	1	2		0	0	22	1	2.96	1	0	1	0	0	10.7	12.2	15.9	10.4	10	5	5
101	2	53	1	1	7	0	2	0	0	44	1	100	95	1	0	83	1.42	58	1	1	3	0.9	3.4	0	0	0	1	1	0	0	0	28	1	8	20	1	3.02	1	1	0	0	0	20.1	9.7	7.5	7	15	5	5
102	2	34	1	3	7	1	2	0	0	216	1	0	0	1	0	61	1.11	49	1	1	2	0.96	4.24	0	0	0	1	1	0	2	0	26	1	19	26	1	2.94	1	1	0	0	0	9.4	9	11.8	9.6	15	5	5
103	2	45	1	2	3	1	2	0	1	144	1	18	0	1	0	79	1.36	49	0	1	2		2.46	0	1	1	1	0	1	2	0	40	1	20	25	1	3.1	1	1	0	0	0	5.23	6.1	8	15.3	20	5	5
104	2	52	1	1	7	1	2	1	0	72	1	95	0	1	0	18	0.74	30	0	3	2	0.7	0.49	0	0	0	1	1	2	0	2	28	1	6	9	1	3.22	1	1	0	0	0	19	13.1	7	4.9	15	5	5
105	2	34	1	1	3	1	2	0	0	96	1	16	0	1	0	68	1.19	41	0	1	2	0.9	1.98	0	0	0	1	0	1	1	1	38	1	2	10	1	2.85	1	1	0	0	0	31	14.1	6		20	5	5
106	2	19	0	3	1	1	2	0	0	28	1	63	0	1	0	60	1.11	28	0	1	2	1.4	4.2	0	1	0	1	0	0	1	0	23	1	2	7	1	3.19	1	1	0	0	0	16.6	11.5	14	7.7	5	5	5
107	2	32	0	1	3	0	2	0	0	30	1	69	82	1	1	77	1.32	55	1	3	3	0.86	1.78	0	1	0	1	1	1	2	0	28	1	4	12	1	3.2	1	1	0	0	0	12.5	10.4	3.7	5.8	15	5	5
108	2	60	1	3	3	0	2	1	0	84	1	41	25	1	0	76	1.3	47	0	3	2	1.4	2.7	0	1	0	1	0	2	1	1	33	1	10	13	1	3.15	1	1	0	0	0	6.4	11.2	7.1	8.3	5	5	5
109	2	31	1	3	3	0	2	0	0	84	1	0	0	1	0	55	1.04	5	1	3	1	0.7	0.9	0	0	1	1	0	2	1	0	29	1	8	13	1	3.12	1	1	0	0	0	16.5	7.9	8.5	9.3	20	5	5
110	2	37	1	3	3	1	2	0	0	84	3	80	0	1	0	18	0.73	21	1	3	3		5.1	0	0	0	1	0	1	1	0	37	1	8	12	1	3.06	1	1	0	0	0	10.1	14.3	8.7	8.8
111	2	32	1	2	3	0	2	0	0	17	1	54	0	1	1	93	1.72	69	0	1	2	0.6	0.7	0	1	0	1	0	0	0	0	29	0	0	7	1	3.09	1	1	0	0	0	10.6	10.4	5.5	3.8	15	5	5
112	2	43	1	2	7	1	2	0	0	47	1	61	0	1	0	50	1	39	1	1	3	2	5.45	0	0	0	1	0	2	1	0	32	0	0	7	1	2.87	1	1	0	0	0	14.8	7.9	7.3	6.8	15	5	5
113	2	43	0	1	3	0	2	0	0	19	1	62	53	1	1	87	1.5	52	0	1	2		1.2	0	1	0	1	1	1	0	0	14	1	16	24	1	3	1	1	0	0	0	13.2	5.1	13.7	7.4
114	2	29	0	1	7	0	2	0	0	29	1	95	62	1	0	78	1.34	46	0	1	2	1.3	2.5	0	1	0	1	1	1	2	0	20	1	4	10	1	3.12	1	1	0	0	0	16	12.1	5.2	9.8	30	5	5
115	2	27	0	3	3	1	2	1	0	14	1	0	0	1	0	53	1.02	38	0	1	2	0.3	0.7	0	1	0	0	1	2	1	1	15	0	0	8	1	2.85	1	1	0	0	0	12.4	8.5	7.6	9.8	15	5	5
116	2	51	0	1	7	0	2	0	0	160	3	84	50	1	0	35	0.86	32	1	1	3	1.7	2.2	0	1	0	1	0	2	0	0	23	0	0	5	1	3.07	1	1	0	0	0	6.9	12.4	7.8	5.5	15	5	5
117	2	57	0	3	7	1	2	0	0	28	1	38	24	1	1	68	1.2	54	0	1	2	0.9	0.8	0	0	1	1	0	1	2	0	17	0	0	12	1	3	1	1	0	0	0	13.3	5.8	4.8	6.7	15	5	5
118	2	57	1	2	7	0	2	0	3	144	1	78	100	1	0	49	0.98	47	0	1	5	0.52	0.52	0	1	0	1	0	1	0	0	15	0	0	7	1	3.01	1	1	0	0	0	13	11.5	8.4	10.8	20	5	5
119	2	54	1	2	7	0	2	0	3	132	1	45	26	1	0	69	1.21	25	1	2	2	0.66	6.77	0	1	0	1	1	2	1	0	16	1	19	27	1	3.09	1	1	0	0	0	15.8	7.3	8.5	4.5	15	5	5
120	2	29	1	3	3	0	2	0	0	63	1	99	16	1	0	51	1.01	57	1	1	3	0.9	0.9	0	0	0	0	0	0	0	0	14	0	0	6	1	3.16	1	1	0	0	0	8.3				10
121	2	31	1	1	7	1	2	0	0	60	1	0	0	1	0	49	0.99	35	0	3	2	0.9	3.5	0	0	0	1	1	1	1	0	17	1	1	12	1	2.95	1	1	0	0	0	6.4				5
122	2	55	1	1	1	1	2	0	0	84	1	3	0	1	0	13	0.69	20	1	2	3	0.7	1.2	0	0	1	1	1	1	1	0	31	1	6	8	1	2.86	1	0	0	1	0	6.1	4.8	5.9	5.6	10	5	5
123	2	35	1	3	3	0	2	0	0	180	1	20	64	1	0	45	0.95	20	1	2	3	0.7	1.2	0	0	1	1	1	1	1	0	31	1	9	15	1	2.92	1	1	0	0	0	8.5				10
124	2	23	1	1	4	1	2	0	0	53	1	90	83	1	0	81	1.4	56	1	1	5	1.6	4.1	1	0	0	1	1	0	0	0	18	1	3	8	1	3.19	1	1	0	0	0	6.6	6.3	9.9	9.1	15	5	5
125	2	48	1	1	3	1	3	0	3	120	3	89	3	1	0	25	0.79	25	1	1	3		4.7	0	1	0	1	1	0	0	1	33	1	27	47	1	3.01	1	1	0	0	0
126	2	34	1	3	6	1	2	0	0	178	1	0	92	1	0	62	1.12	57	0	1	2	0.51	0.6	0	0	0	1	1	2	1	0	21	1	8	12	1	3.18	1	1	0	0	0	13.3	7.1	8.5	5.8	5	5	5
127	2	38	0	3	3	0	2	0	0	78	1	9	89	1	1	91	1.64	61	0	1	2	0.7	0.68	0	1	0	1	0	2	1	0	17	0	0	7	1	3.07	1	1	0	0	0	8.1	12.2	13.3	6.3	15	5	5
128	2	43	0	3	3	0	3	0	0	43	3	43	36	1	0	17	0.72	20	0	1	5	0.7	2.46	0	0	1	1	1	1	2	2	19	1	20	28	1	3.14	1	1	0	0	0	10	9	6.9	10.9	15	5	5
129	2	52	0	1	3	1	2	0	2	84	3	0	0	0				53	0	1									0	1	1		0	0	7	1	3.07	1	1	0	0	0	7	7.5	11.7	8.2
130	2	33	0	1	3	0	2	0	0	144	1	0	0	1	0	60	1.1	40	1	3	2	1.3	1.88	0	1	0	1	1	0	1	0	24	1	14	19	1	2.8	1	1	0	0	0	19.4	9.8	15.6	6.2	10	5	5
131	2	41	1	1	3	1	3	0	0	84	3	0	0	1	0	52	1.02	41	1	2	3	1.1	1.5	0	0	0	1	0	1	2	2	22	1	9	19	1	3.2	1	1	0	0	0	12.6	8.7	12.8	15.1
132	2	47	1	1	7	1	2	0	2	264	1	32	81	1	0	89	1.56	44	1	2	2	1.1	2.3	1	1	0	1	1	1	1	0	29	1	12	17	1	2.92	1	1	0	0	0	6.4				15
133	2	31	0	3	2	0	2	0	0	12	3	0	0	1	0	26	0.8	18	0	2	3		0.5	0	0	0	0	1	2	2	1	24	0	0	5	1	3.07	1	1	0	0	0	6.1	5.5	7.4	5.5
134	2	47	0	1	7	0	2	1	0	154	2	60	31	1	0	74	1.26	45	1	1	2	0.6	2	0	1	0	1	1	1	2	1	16	0	0	6	1	2.94	1	1	0	0	0	11.9	13			10	5
135	2	42	1	1	3	0	2	0	0	36	2	0	0	1	0	85	1.46	47	1	1	2	0.6	2	0	1	0	1	1	0	0	0	25	0	0	8	1	3.05	1	1	0	0	0	7.1	6.4	8.4	15.3	5
136	2	29	1	1	6	0	2	0	0	66	1	54	69	1	0	87	1.51	42	1	3	2		1.4	0	1	0	0	0	1	0	1	40	1	7	11	4	6.71	0	1	0	0	0
137	2	34	1	1	7	0	2	0	0	36	1	44	74	1	0	27	0.8	32	1	1	5	1.28	4.5	0	0	1	1	1	1	0	0	24	1	9	17	1	3.06	1	1	0	0	0	8.9	9.6	10.2	12.4	10	5	5
138	2	40	0	1	3	0	2	0	0	120	1	99	85	1	0	46	0.96	38	1	3	3	1.1	4.1	0	0	0	1	1	0	0	0	32	1	16	20	1	3.22	1	1	0	0	0	15.1	10.8	13.1	9.3	15	5	5
139	2	60	0	3	3	0	2	0	0	252	3	94	51	1	0	81	1.38	59	1	3	3	1.1	2.4	0	0	0	1	0	1	1	0	33	0	0	6	1	2.89	1	1	0	0	0	11.5	15.4	13.6	18.9
140	2	28	0	2	7	0	2	0	0	29	1	27	22	1	0	71	1.22	42	1	3	2	0.8	3.4	1	0	0	1	1	1	1	0	14	0	0	5	1	2.94	1	1	0	0	0	11.2	14.2	13	13.7	10	5	5
141	2	39	0	1	3	1	2	0	2	144	1	56	19	1	0	81	1.38	48	0	1	2	0.5	1	0	0	0	1	1	1	1	0	19	1	5	24	1	3.21	1	1	0	0	0	10.7	5.7	8.6	6.3	10
142	2	44	0	3	7	0	2	0	2	120	1	84	79	1	0	70	1.21	53	0	1	2	0.7	1.09	0	0	0	1	0	1	1	0	20	1	13	20	1	2.85	1	1	0	0	0	10	9.6	9.2	9.3
143	2	58	0	1	1	1	2	0	0	36	1	49	0	1	0	47	0.96	46	1	1	2	1.69	1.29	0	0	0	1	0	0	0	0	26	0	0	4	1	2.98	1	1	0	0	0	12.5	10.1	9	10.2	10	5	5
144	2	19	1	1	3	1	2	0	0	18	1	0	0	0				46	1	1									1	1	1		1	23	40	1	2.91	1	1	0	0	0	9.2	10.3	8.6	6.9	10	5	5
145	2	34	1	1	3	0	2	0	0	32	1	27	72	1	0	48	0.97	49	1	3	3	0.8	1.11	0	0	0	1	0	0	1	2	17	0	0	7	1	3.17	1	1	0	0	0	11.8	9.2	6.5	11.4	15	5	5
146	2	23	1	3	4	1	2	0	0	108	1	83	24	1	0	82	1.39	46	1	1	2	1.4	1.3	0	1	0	0	0	0	1	0	22	1	2	7	1	3	1	1	0	0	0	14.6	8.3	6.6	11.1	10	5	5
147	2	36	1	1	4	0	2	0	0	24	1	58	46	1	0	71	1.22	49	1	1	2	1.01	1.7	0	1	0	1	0	1	2	0	27	1	8	11	1	3.08	1	1	0	0	0	12.2	8.1	12.1	15.5	5	5	5
148	2	23	0	3	7	1	2	1	0	108	3	87	27	1	0	45	0.95	44	0	1	2	0.7	1	0	0	1	1	0	1	2	2	21	0	0	5	1	3.19	1	1	0	0	0	7	6	7.2	7.8	10	5	5
149	2	55	0	1	3	0	2	0	0	48	1	18	49	1	0	68	1.19	43	0	1	2	0.62	1.01	0	1	0	1	1	0	1	0	26	1	8	11	1	2.89	1	1	0	0	0	11.4	6.5	5	4.6
150	2	45	1	3	3	0	2	0	0	84	1	19	91	1	1	81	1.39	51	0	1	2		2.6	0	0	0	1	0	1	1	0	28	1	13	20	1	2.92	1	1	0	0	0	12.4	14.5	13.5	11.6
151	2	43	1	1	7	0	2	0	0	84	1	26	74	1	0	63	1.14	43	0	3	2		1.1	0	1	0	0	1	0	1	0	27	1	6	11	1	3.04	1	1	0	0	0	13.3	31
152	2	56	1	3	1	0	2	0	0	156	1	2	50	1	1	83	1.4	55	0	1	2	0.8	2.1	0	0	1	1	0	1	1	0	44	0	0	38	1	2.91	1	1	0	0	0	9.3	7.2	7.5	6.9	5
153	2	38	1	3	7	0	2	0	0	96	1	69	17	1	0	72	1.29	46	0	3	2		0.8	0	0	0	1	1	0	1	0	32	1	4	8	1	2.82	1	1	0	0	0	9	8	9.7	6.9
154	2	63	1	1	7	0	2	0	0	36	3	86	74	1	0	10	0.68	25	0	1	3	0.7	0.65	0	0	0	1	0	0	1	0	24	0	0	5	1	2.87	1	1	0	0	0	14.4	31	4.4	11.8	10	5	5
155	2	29	1	1	7	0	2	0	0	84	1	95	49	1	0	83	1.42	50	1	1	2		1.74	0	1	0	0	0	0	0	0	33	1	7	13	1	3.17	1	1	0	0	0	6.7	7.4	13.3	8.2
156	2	66	1	1	1	0	2	0	0	168	1	69	15	1	1	61	1.12	59	1	1	3	0.8	0.6	0	0	0	0	0	1	2	0	19	1	3	10	1	3.13	1	1	0	0	0	19.2	5.7	9.5	9.7
157	2	47	1	1	3	0	2	0	0	20	3	0	0	0				44	0	1									1	1	1		0	0	8	1	2.8	1	0	0	1	0	7.5	2.3	3.6	2.9	5	5	5
158	2	25	0	1	7	1	2	1	0	30	1	23	12	1	0	41	0.91	35	0	1	2	0.9	1.1	0	0	0	1	0	1	1	0	23	0	0	81	1	3.33	1	1	0	0	0	13.7	8.6	10.6	13.6	10	5	5
159	2	45	1	1	3	0	2	0	0	72	3	0	0	1	0	13	0.69	17	1	1	3	2	1.81	0	0	1	1	0	0	0	0	19	0	0	5	1	3.01	1	0	0	1	0	7.5	5.4	2.9	5.3	10	5	5
160	2	53	1	3	7	0	2	0	2	138	1	8	0	1	0	39	0.89	36	1	2	3	0.5	1	0	0	0	1	0	1	1	0	38	1	4	12	1	2.86	1	1	0	0	0	14.7	9.3			10	5
161	2	44	1	3	1	0	2	0	0	84	1	13	24	1	0	64	1.14	31	0	2	2	0.7	2.6	0	0	0	1	0	1	1	0	33	1	2	8	1	2.84	1	1	0	0	0	11.7	7.7	7.7		10	5	5
162	2	26	0	1	7	0	2	1	0	19	3	56	27	1	1	72	1.24	50	1	1	2		1.98	0	0	0	1	1	1	2	0	16	1	10	16	1	2.88	1	1	0	0	0	10.9	14.8	9.8	9.3	10	5	5
163	2	42	1	3	7	1	2	0	0	44	1	91	0	1	1	96	1.8	63	1	1	2	1.2	4.33	0	1	0	1	0	2	0	1	30	0	0	5	1	2.96	1	1	0	0	0	14.9	11	8.3	8.9	10	5	5
164	2	35	1	3	7	0	2	0	0	65	1	0	0	0				61	1	3									1	1	0		0	0	7	1	2.8	1	1	0	0	0	12	9.8			10	5
165	2	52	1	1	7	1	2	0	0	143	1	48	52	1	0	81	1.36	41	1	3	2	0.8	1	1	1	0	1	1	1	1	1	25	1	8	15	1	3.1	1	1	0	0	0	9	14.1	12	11.1	10	5	5
166	2	34	1	1	3	0	2	0	0	8	1	0	0	1	1	76	1.3	61	0	1	2	0.9	0.8	0	0	0	1	0	1	1	0	37			19	1	2.94	1	1	0	0	0
167	2	64	0	3	7	1	2	1	0	180	3	83	95	1	0	34	0.86	35	0	3	2	1.1	1	0	0	0	1	0	1	2	0	15	1	5	15	1	3.13	1	1	0	0	0	10.8	11.2	11.7	16.6	10	5	5
168	2	62	1	1	1	1	2	0	0	106	1	0	0	1	1	79	1.34	51	0	1	2	1	3.2	0	1	0	0	1	1	1	0	28	1	8	12	1	2.82	1	1	0	0	0	13.7	7.8	8.6	13.5	10	5	5
169	2	57	1	2	7	0	2	0	0	38	3	0	0	1	0	28	0.81	23	0	1	1	0.6	0.89	0	0	1	1	1	2	0	0	15	0	0	8	1	2.12	1	0	0	1	0	3.2	3.2	6.7	10.6	10	5	5
170	2	31	0	3	7	1	2	0	0	48	1	0	0	1	0	71	1.23	43	0	3	2	1.9	1.7	0	1	0	1	0	2	1	0	24	0	0	18	1	2.77	1	1	0	0	0	11.4	10.3	9.5	5	10	5	5
171	2	35	0	3	7	0	2	0	0	105	1	0	0	1	1	86	1.47	53	0	1	2		1.15	0	1	0	1	0	0	0	0	17	1	4	12	1	3.04	1	1	0	0	0	15	12.7	11.7	10.1
172	2	43	1	1	6	0	2	1	0	30	1	0	0	1	0	31	0.83	49	1	3	3	0.6	0.6	0	0	0	1	1	2	2	2	24	0	0	5	1	2.98	1	1	0	0	0	15	7.7	5.4	6.5
173	2	40	1	3	3	1	2	0	0	120	1	97	0	1	0	34	0.85	30	1	1	3	1.5	2.7	0	0	0	1	0	2	0	0	17	1	3	13	1	2.89	1	1	0	0	0	9.1	7.7	10.9	6.6	10	5	5
174	2	35	0	1	4	0	3	1	3	108	3	83	0	1	0	22	0.77	25	1	3	3		1.79	0	0	0	1	0	1	2	2	18	1	57	0	1	3.22	1	1	0	0	0	11.8				10
175	2	45	0	3	7	0	2	0	0	192	3	24	100	1	0	74	1.27	55	0	1	2	0.9	1	0	0	0	1	1	2	0	0	25	0	0	17	1	3.07	1	1	0	0	0	16.1				5
176	2	38	0	3	4	0	2	0	0	36	1	98	0	1	0	42	0.76	33	0	3	3		0.96	0	0	0	1	1	1	1	0	23	1	1	9	1	3.33	1	1	0	0	0	11.6	31	7.5	12.7
177	2	41	1	1	7	0	2	0	0	48	1	98	62	1	0	79	1.31	38	0	1	2		1.7	0	1	0	1	0	1	1	1	21	1	5	11	1	3.04	1	1	0	0	0	17.2	3.7	14.5	8.5
178	2	40	0	1	3	0	2	0	0	84	1	14	100	1	0	74	1.27	47	0	1	2	0.68	0.7	0	1	0	1	0	1	1	0	28	1	6	11	1	3.21	1	1	0	0	0	9	6.1	6.9	9
179	2	26	1	1	7	1	2	0	0	9	1	0	0	0				48	0	1									0	1	1		0	0	5	1	3.04	1	0	0	1	0	5.6	3.4	3.1	3.4
180	2	49	1	1	3	0	2	0	0	28	1	0	0	1	0	58	1.05	46	1	3	2		0.8	0	1	0	0	0	1	1	0	33	0	0	6	1	3.13	1	1	0	0	0	7.9	8.9	5.6	7.8	10	5	5
181	2	59	0	3	1	0	3	0	0	132	1	0	42	1	0	66	1.17	57	1	3	3		1.4	0	0	0	1	1	0	0	0	16	0	0	9	1	2.8	1	1	0	0	0	14.6	11.3	4.7	11.4
182	2	56	1	3	3	0	2	0	2	48	1	27	94	1	0	34	0.85	23	1	3	3	1	3.3	0	0	1	1	0	0	0	0	16	1	1	7	1	2.99	1	1	0	0	0	10.4	9.7	11.7	15.1	10	5	5
183	2	44	1	1	7	1	3	0	0	156	1	83	0	1	1	85	1.46	57	0	1	2	0.7	0.51	0	1	0	1	0	2	0	1	26	0	0	7	1	2.94	1	1	0	0	0	19.8				10
184	2	27	1	2	3	0	2	0	0	4	3	0	0	0				51	0	2									1	1	1		0	0	5	1	2.83	1	0	0	1	0	7.2	7.2	2.9	4.9
185	2	39	1	1	3	1	3	0	0	132	1	89	93	1	0	33	0.84	37	1	1	3	0.6	1.4	0	0	0	1	1	1	1	0	23	0	0	9	1	3.03	1	1	0	0	0	13.2	8.1	9.5	9.4	15	5	5
186	2	43	0	1	4	0	2	0	0	0	0	0	0	0				38	1	1									1	1	2		0	0	5	1	3	1	0	1	0	0	10.4	4.7	3	2.8	10	5	5
187	2	38	1	3	3	0	2	0	2	132	1	2	0	1	0	71	1.23	55	1	1	3	0.5	3.8	0	0	0	1	0	1	1	1	30	1	12	24	1	3.26	1	1	0	0	0					35	10	10
188	2	63	0	3	5	1	2	0	0	18	1	1	0	1	0	87	1.49	50	1	2	2		1.4	0	0	0	1	0	0	0	0	20	0	0	10	1	2.95	1	0	0	1	0	5.7	5.3	4.2	3.7
189	2	54	0	2	2	1	2	0	0	44	1	0	0	1	0	62	1.12	46	1	3	4	0.79	1.4	0	1	0	1	0	1	1	0	27	0	0	6	1	2.77	1	0	0	1	0	4.3	3.4	11	6.2	10	5	5
190	2	22	0	1	3	1	2	0	0	20	1	0	0	0				48	0	1									0	1	1		0	0	7	1	3.28	1	0	1	0	0	9.4	10.1	5	11.4
191	2	18	1	1	7	1	2	0	0	48	3	68	72	1	0	44	0.94	7	0	3	2	0.62	0.2	0	0	0	0	0	1	2	1	28	1	11	13	1	3.16	1	1	0	0	0	12.5	7.5	10.3	9.7
192	2	52	1	3	7	1	2	0	2	132	2	73	91	1	0	71	1.24	50	0	1	3		1.9	0	0	0	1	1	1	1	0	23	1	1	9	1	2.82	1	1	0	0	0	10.1	11.7	6.4	7.4
193	2	49	1	1	3	0	2	0	0	120	1	0	25	1	0	37	0.88	35	1	3	2		1.3	0	0	0	1	0	0	1	0	24	1	13	24	1	3.05	1	1	0	0	0	10.2	3.3	10.2	13.3	10	5	5
194	2	24	1	1	4	0	2	0	0	144	3	88	82	1	1	91	1.6	57	0	3	2		1.76	0	1	0	1	0	2	1	0	27	1	2	9	1	2.87	1	1	0	0	0	10.9	10.7	12.8	10.3
195	2	52	1	1	7	0	2	0	0	120	1	94	9	1	0	51	1.01	34	1	1	5		5	0	0	0	1	1	1	1	0	22	1	5	9	1	3.17	1	1	0	0	0	10.3	9.8	9.4	14.2
196	2	33	1	2	7	1	2	0	0	120	1	0	0	0				35	0	2									1	1	1		0	0	5	1	3	1	0	0	1	0	3.7	3.5	4.9	4.1
197	2	52	0	2	1	1	2	1	0	99	3	98	75	1	0	57	1.07	29	1	1	2		3.8	0	1	1	1	0	2	1	0	16	0	0	31	1	3	1	1	0	0	0	15.6	11.6	14.2	17.1
198	2	40	0	1	3	0	3	1	0	125	3	31	89	1	0	38	0.89	40	0	1	2		0.8	0	0	0	1	1	1	1	0	22	1	2	11	1	2.96	1	1	0	0	0	12	9.7	4.8	11.5
199	1	31	0	1	2	1	2	0	0	36	1	76	23	1	0	45	0.95	43	0	2	2		0.7	0	0	0	1	0	2	2	2	20	0	0	5	5	4.71	1	1	0	0	0	8.9	10.5	8.2	6.4	20	15	10
200	1	57	0	1	6	1	2	0	0	72	1	70	0	1	0	65	1.15	34	0	3	2	0.8	1.5	0	0	0	1	0	2	2	2	21	1	6	28	5	6.97	1	1	0	0	0	6.4	7.9	7.1	11.3	30	5	5
201	1	30	1	3	7	0	2	0	0	9	1	49	0	0				31	0	3									2	2	2		0	0	5	5	5.93	1	1	0	0	0	9.4	7.9	7.3	9.6
202	1	29	0	1	7	0	3	0	0	186	1	49	100	1	0	4	0.62	19	1	1	3	0.8	0.73	0	0	1	0	0	2	1	0	21	1	6	22	5	6.41	1	1	0	0	0	14	10.7	7.3	9	30	20	10
203	1	53	1	1	3		2	0	0	143	3	77	100	1	0	67	1.18	45	1	1	2	0.9	2.23	0	0	0	1	0	1	1	0	18	1	2	7	5	4.06	1	1	0	0	0	11.1	8.3	12.8	8.7
204	1	34	1	1	3	0	2	0	0	108	1	88	85	1	0	13	0.7	25	1	1	3	1	2	0	0	0	1	0	1	1	0	21	1	5	8	4	3.76	1	1	0	0	0	8.4	11.1	8.3	7.3	25	20	10
205	1	50	0	1	7	0	2	1	0	144	1	0	0	1	0	64	1.14	36	1	2	2	0.8	1.87	0	0	0	0	0	2	2	1	28	1	12	15	2	2.27	1	1	0	0	0	11.3	10.5	5.8	6.4	20	5	5
206	1	39	0	1	7	0	2	0	0	48	1	0	29	1	0	66	1.17	37	0	1	2	1.1	1.1	0	1	1	1	0	1	1	0	19	1	6	10	4	4	1	1	0	0	0	20.9	8.5	9.5	10.1
207	1	44	0	2	3	0	2	1	2	120	1	50	100	1	0	25	0.79	32	1	1	3	1.6	1.5	0	0	0	1	0	2	2	1	20	1	68	69	5	5.3	1	1	0	0	0	14.3				20
208	1	60	1	1	3	1	3	0	2	321	3	96	0	1	0	91	1.6	31	0	2	2		2.8	0	1	0	0	0	0	1	0	18	1	64	60	5	5.81	1	1	0	0	0					30
209	1	38	0	1	3	1	2	1	0	96	1	61	93	1	0	6	0.64	22	1	3	3		0.82	0	0	0	1	0	2	2	0	21	0	0	60	5	6.5	1	1	0	0	0	15.5				15
210	1	24	1	1	7	0	2	1	0	120	3	17	0	1	0	30	0.83	41	0	1	2		1	0	1	0	1	1	1	2	2	17	1	66	67	4	4.47	1	1	0	0	0	6.8	9.3			30	30
[truncated: 81 more columns]
